# Supplementary material for: Anti-nephrin antibodies are not enriched in patients with primary and posttransplant recurrent podocytopathies
Source: J Clin Invest. 2026 Apr 28;136(13):e204727. doi: 10.1172/JCI204727 (PMC13318109; doi:10.1172/JCI204727)
Supplement: Supporting data values [file jci-136-204727-s153.xlsx]

## Sheet: Figure 1A
	anti-nephrin IgG (AU/mL)
	SSNS	SRNS	Post-tx R	MN	HV
	0.4	368.9	367.1	162.2	44.9
	74.1	87.4	10.1	958.9	1929.2
	34.7	10.4	76.5	99.4	191.9
	15.7	47.9	67.4	1388.7	66.5
	118.4	274.4	3	296	54.3
	17.5	4.6	104.7	42.3	386.4
	424	19.4	3.9	75.7	99
	100.8	12.8	53.8	48.2	723.4
	70.4	26.3	73.1	0	65.6
	103.9		178.4	59.2	21
	43.1		618.8	11	32.8
	127.1		59	98.2	136.7
	1.4			13.2	2265
	0.2				748.7
	22.9				455.1
	3.9				324.8
	575.5				1388.1
	31.8				15.3
	3.8				770.8
	24.4				811.1
	109.4
	361.6
	180.4
	137.5
	108.2
	4.4
	32.8
	656.8
	0
	14
	60.4
	106.1
	2.3
	12.4
	500
	116.58	94.6778	134.65	250.231	526.53	mean
	29.0793	44.41	52.5946	118.242	146.114	SEM
	35	9	12	13	20	n

## Sheet: Figure 1D
	anti-a-Gal IgG (mg/mL)
	HV	HV
	Negative	Positive
	111.781	99.5896
	12.5847	123.587
	41.3706	58.3962
	29.1732	126.192
	17.8787	150.334
	17.9096	44.4465
	37.7538	47.22
	18.235	133.183
		113.959
		133.334
	35.8358	103.024	mean
	11.449	12.3354	SEM
	8	10	n

## Sheet: Figure 1E
	HV
	anti-nephrin IgG	anti-a-Gal IgG
	(OD450)	(OD450)
	0.05	1.4586
	0.015	0.2383
	0.054	0.7118
	0.08	0.52625
	0.065	0.33465
	0.019	0.3352
	0.055	0.659
	0	0.336485
	2.92	1.35935
	1.054	1.5535
	0.403	0.9375
	0.621	1.56435
	0.361	0.7553
	0.205	0.79345
	0.588	1.61165
	1.3067	1.1613
	1.297	1.47535
	2.543	1.77755
	18	18	n

## Sheet: Figure 1F
	anti-nephrin IgG (% reduction over untreated nephrin)
	BSA 10 mg	a-Gal 5 mg	a-Gal 10 mg
	80	27	16
	101	29	16
	104	55	28
	83	57	6
	89	41	34
	86	42	17
	102	39	41
	99	59	30
	99	32	12
	99	43	35
	94.2	42.4	23.5	mean
	2.77609	3.63073	3.65832	SEM
	10	10	10	n

## Sheet: Figure 2A
	IgG anti-nephrin (OD450)
					Post-tx R
	SSNSr	SSNSa	SRNS		Pre-tx		dR		Post-tx		NoR		MN	HV
			adult	pediatric	adult	pediatric	adult	pediatric	adult	pediatric	adult	pediatric
	0.002	0.005	0.004	0.003	0.11	0.011	0	0.001	0.136	0.03	0.009	0.066	0.006	0.026
	0.006	0.001	0	0.003	0.001	0.004	0.05	1.663	0.017	0.004	0.022	0.001	0.002	0.02
	0.005	0.023	0.002	0.011	0.008		0.012	0.017	0.007	0.001			0.004	1.453
	0.008	0.011	0.04	0.029			0.02		0.017	0.002			0.003	0.035
	0.001	0.014	0.002	0.069					0.102	0.029			0.004	0.09
	0.034	0.008	0.031	0.016					0.008	0.055			0.014	0.02
	0.004	0.031	0.003	0.015					0.085				0.017	0.003
	0.032	0.413	0.01	0.02					0.012				0.002	0.04
	0.004	0.073	0.001	0.045					0.012				0.008	0.02
	0.023		0.003	0.229					0.006				0.027	0.021
	0.019		0.004						0.002				0.012	0.02
	0.001		0.005						0.068				0.02	0.02
	0.002		0.012						0.018				0.016	0.14
	0.023		0.005						0.003				0.046	0.007
	0.002		0.068						0.018					0.07
	0.07		0.014						0.003					0.099
	0.001													0.02
	0.009													0.08
	0													0.163
	0.005													0.05
	0.002
	0.002
	0
	0.018
	0.014
	0.002
	0.002
	0.048
	0.079
	0.002
	0.014	0.0643333	0.01275	0.044	0.0396667	0.0075	0.0205	0.560333	0.032125	0.0201667	0.0155	0.0335	0.0129286	0.11985	mean
	0.00371112	0.0441818	0.00462466	0.0215324	0.0352247	0.0035	0.0106575	0.551353	0.0103927	0.00884465	0.0065	0.0325	0.00326396	0.0708631	SEM
	30	9	16	10	3	2	4	3	16	6	2	2	14	20	n

## Sheet: Supplementary Figure 2
	anti-a-Gal IgG				ROC	Sensitivity%	95% CI	Specificity%	95% CI	Likelihood ratio
	(OD450)				> 15.2	100	72.2% to 100%	12.5	0.641% to 47.1%	1.14
	HV	HV			> 17.9	100	72.2% to 100%	25	4.44% to 59.1%	1.33
	Negative	Positive			> 18.1	100	72.2% to 100%	37.5	13.7% to 69.4%	1.6
	111.781	99.5896			> 23.7	100	72.2% to 100%	50	21.5% to 78.5%	2
	12.5847	123.587			> 33.5	100	72.2% to 100%	62.5	30.6% to 86.3%	2.67
	41.3706	58.3962			> 39.6	100	72.2% to 100%	75	40.9% to 95.6%	4
	29.1732	126.192			> 42.9	100	72.2% to 100%	87.5	52.9% to 99.4%	8
	17.8787	150.334			> 45.8	90	59.6% to 99.5%	87.5	52.9% to 99.4%	7.2
	17.9096	44.4465			> 52.8	80	49.0% to 96.4%	87.5	52.9% to 99.4%	6.4
	37.7538	47.22			> 79.0	70	39.7% to 89.2%	87.5	52.9% to 99.4%	5.6
	18.235	133.183			> 106	60	31.3% to 83.2%	87.5	52.9% to 99.4%	4.8
		113.959			> 113	60	31.3% to 83.2%	100	67.6% to 100%
		133.334			> 119	50	23.7% to 76.3%	100	67.6% to 100%
	8	10	n		> 125	40	16.8% to 68.7%	100	67.6% to 100%
					> 130	30	10.8% to 60.3%	100	67.6% to 100%
					> 133	20	3.55% to 51.0%	100	67.6% to 100%
					> 142	10	0.513% to 40.4%	100	67.6% to 100%
					Area under the ROC curve
					Area			0.95
					Std. Error			0.0538
					95% confidence interval			0.845 to 1.00
					P value			0.0014
					Data
					HV (Negative)			8
					HV (Positive)			10
					Missing Negative HV			0
					Missing Positive HV			0

## Sheet: Supplementary Figure 4B
	anti-nephrin IgG (AU/mL)
	No enzyme	a-Galactosidase
	524.72	285.44
	439.37	147.78
	1313.8	139.48
	520.02	215.71
	332.05	114.85
	474.9	91.986
	701.47	129.15
	660.43	105.01
	443.2	290.03
	1213.6	158.93
	662.356	167.837	mean
	105.986	22.6922	SEM
	10	10	n

## Sheet: Supplementary Figure 5
	anti-nephrin IgG (OD450)
	Post-tx R	SSNS	SRNS	MN	HV
	0.136	0.002	0.004	0.006	0.026
	0.017	0.006	0	0.002	0.02
	0.008	0.005	0.002	0.004	1.453
	0.085	0.008	0.04	0.003	0.035
	0.007	0.001	0.002	0.004	0.09
	0.012	0.034	0.031	0.014	0.02
	0.012	0.004	0.003	0.017	0.003
	0.017	0.032	0.01	0.002	0.04
	0.006	0.004	0.001	0.008	0.02
	0.002	0.023		0.027	0.021
	0.012	0.019		0.012	0.02
	0.102	0.001		0.02	0.02
		0.002		0.016	0.14
		0.023			0.007
		0.002			0.07
		0.07			0.099
		0.001			0.02
		0.009			0.08
		0			0.163
		0.005			0.05
		0.002
		0.002
		0
		0.018
		0.014
		0.002
		0.002
		0.048
		0.005
		0.001
		0.023
		0.011
		0.014
		0.008
		0.031
	0.0346667	0.0123429	0.0103333	0.0103846	0.11985	mean
	0.0131618	0.00262212	0.00490748	0.00220878	0.0708631	SEM
	12	35	9	13	20	n

## Sheet: Supplementary Figure 7B
	anti-nephrin IgG (OD450)
	Untreated	PNGase F	O-Glycosidase	a-Galactosidase
	1.5735	1.4375	1.5307	1.5818
	0.3811	0.5241	0.4386	0.4471
	0.384	0.5677	0.4156	0.4572
	1.1143	0.9458	1.3317	1.3365
	0.863225	0.868775	0.92915	0.95565	mean
	0.292921	0.211902	0.292729	0.294984	SEM
	4	4	4	4	n
